# Supplementary material for: Examining Hemin and its Derivatives: Induction of Heme-Oxygenase-1 Activity and Oxidative Stress in Breast Cancer Cells through Collaborative Experimental Analysis and Molecular Dynamics Simulations
Source: J Med Chem. 2024 Aug 19;67(17):15411–27. doi: 10.1021/acs.jmedchem.4c00989 (PMC11403666; doi:10.1021/acs.jmedchem.4c00989)
Supplement: Supplementary file 2 — jm4c00989_si_002.csv [file jm4c00989_si_002.csv]

Compound	SMILE
1	CC(C(C=C)=C1C=C2C(C)=C(CCC(O)=O)C(C=C(N34)C(CCC(O)=O)=C(C)C3=CC5=[N]67)=[N]2[Fe]784Cl)=C(N18)C=C6C(C=C)=C5C
2	CC(C(C=C)=C1C=C2C(C)=C(CCC(OC)=O)C(C=C(N34)C(CCC(OC)=O)=C(C)C3=CC5=[N]67)=[N]2[Fe]784Cl)=C(N18)C=C6C(C=C)=C5C
3	CC(C(/C=C/C1=CC=CC=C1)=C2C=C3C(C)=C(CCC(OC)=O)C(C=C4N56)=[N]3[Fe@@]67[N]8=C9C=C5C(C)=C4CCC(OC)=O)=C(N27)C=C8C(/C=C/C%10=CC=CC=C%10)=C9C
4	CC(C(C=C)=C1C=C2C(C)=C(CCC(N3C(CCC3=O)=O)=O)C(C=C(N45)C(CCC(N6C(CCC6=O)=O)=O)=C(C)C4=CC7=[N]89)=[N]2[Fe]9%105Cl)=C(N1%10)C=C8C(C=C)=C7C
5	CC(C(C=C)=C1C=C2C(C)=C(CCC(NC(C(O)=O)CC3=CC=C(O)C=C3)=O)C(C=C(N45)C(CCC(NC(C(O)=O)CC6=CC=C(O)C=C6)=O)=C(C)C4=CC7=[N]89)=[N]2[Fe]9%105Cl)=C(N1%10)C=C8C(C=C)=C7C
